# Supplementary material for: Structure–Function Relationship of Novel Tetrakis (Mercapto-Terphenyl)Benzene Cobalt (II) Phthalocyanines: Synthesis and Computational Evaluation
Source: Molecules. 2025 Jun 22;30(13):2693. doi: 10.3390/molecules30132693 (PMC12251080; doi:10.3390/molecules30132693)
Supplement: Supplementary file 1 [file molecules-30-02693-s001.zip]

Archive with 1 entries (1 files):
- molecules-3701075-supplementary.pdf
